# Supplementary material for: Intracellular trafficking of Notch orchestrates temporal dynamics of Notch activity in the fly brain
Source: Nat Commun. 2021 Apr 7;12:2083. doi: 10.1038/s41467-021-22442-3 (PMC8027629; doi:10.1038/s41467-021-22442-3)
Supplement: Supplementary file 4 — Source Data [file 41467_2021_22442_MOESM4_ESM.xlsx]

## Sheet: fig. 1c
X	GFP	Dl	Lsc
0	12.381	15.1369	19
0.003333	16.0476	17.5119	16.5833
0.006667	19.4524	17.4464	17.1071
0.01	22.9643	16.75	18.6548
0.013333	25.1964	14.5179	17.0238
0.016667	25.0655	16.8155	15.7262
0.02	28.3452	16.2679	15.7381
0.023333	29.6012	14.5179	18.4167
0.026667	30.8512	17.5893	17.7857
0.03	32.0536	17.1012	18.4762
0.033333	32.2619	16.4583	18.5119
0.036667	33.8869	15.4048	17.0833
0.04	33.6548	15.0179	17.5595
0.043333	35.5357	16.2917	17.9762
0.046667	35.3988	18.8869	17.1786
0.05	36.5595	17.8929	17.8929
0.053333	38.7917	18.7857	19.5952
0.056667	40.6429	18.0893	18.9643
0.06	42.0714	14.6131	18.4881
0.063333	43.6905	17.5655	19.6667
0.066667	42.6369	19.2857	18.6429
0.07	42.3869	18.0893	19.0833
0.073333	42.5774	16.4167	19.8095
0.076667	44.5655	19.7202	19.0952
0.08	44.9107	16.4524	19.631
0.083333	44.5893	16.2738	18.9286
0.086667	46.8512	16.3452	19.1786
0.09	46.881	20.744	17.5714
0.093333	48.8512	16.7262	16.7619
0.096667	50.369	15.4286	17.6905
0.1	50.994	15.4345	19.5833
0.103333	48.6548	17.4881	19.0833
0.106667	51.0238	18.4107	17.8929
0.11	52.5952	18.3095	17.9524
0.113333	52.2381	22.631	19.7738
0.116667	49.3571	18.8512	18.9881
0.12	48.8333	17.3036	18.2381
0.123333	48.7083	19.506	18.7143
0.126667	48.0298	18.9464	19.2381
0.13	46.9226	16.6667	18.0476
0.133333	47.2738	16.7381	17.5476
0.136667	46.4464	17.6845	18.0238
0.14	44.0417	16.6905	17.3571
0.143333	44.0238	16.631	17.25
0.146667	42.1964	17.0298	17.9762
0.15	40.8155	18.4107	17.3571
0.153333	38.8333	18.7619	16.4762
0.156667	37.6429	17.4107	15.25
0.16	34.5298	15.3393	15.9881
0.163333	34.9643	15.1905	16.4405
0.166667	37.744	15.25	17.5595
0.17	37.3452	18.1845	16.869
0.173333	41.7143	16.8155	17.0238
0.176667	43.9643	12.7679	16.5595
0.18	39.3631	10.9464	17.3214
0.183333	40.619	13.1429	16.619
0.186667	42.0357	12.1369	15.2857
0.19	40.9167	12.244	15.6548
0.193333	39.1964	14.5119	16.119
0.196667	39.2262	14.4345	16.3214
0.2	37.8036	14.0476	16.8452
0.203333	35.1726	14.9524	17.5119
0.206667	33.4048	14.0119	16.0476
0.21	27.0476	14.4107	16.2976
0.213333	22.1131	15.006	17.2381
0.216667	16.6488	18.0893	18.6071
0.22	12.9821	21.4702	18.869
0.223333	11.0536	13.5655	19.0119
0.226667	9.5655	14.4286	19.119
0.23	10.006	15.5714	21.1667
0.233333	9.3869	13.2917	23.8214
0.236667	8.7917	12.7024	25.6429
0.24	9.2262	12.619	28.7262
0.243333	8.2262	9.494	30.2381
0.246667	8.9524	12.3214	31.75
0.25	8.125	12.75	34.4881
0.253333	8.0655	13.6667	35.8333
0.256667	9.3393	19.2262	37.2738
0.26	10.744	21.5119	34.8095
0.263333	10.7857	24.2798	34.0119
0.266667	14.244	24.3393	36.6548
0.27	13.2857	23.5774	38.9167
0.273333	15.0893	22.3988	42.3571
0.276667	16.4821	18.3333	48.1429
0.28	16.8095	16.9524	52.9762
0.283333	19.2202	17.9643	55.7738
0.286667	17.9643	19.7619	54.9286
0.29	17.5417	20.0417	54.9524
0.293333	19.0417	18.7738	51.369
0.296667	20.0298	22.1905	50.2381
0.3	20.75	26.4226	43.9048
0.303333	22.1905	34.8869	35.8214
0.306667	25.381	34.25	30.1667
0.31	27.5417	23.0833	29.8333
0.313333	29.9286	20.1488	31.8452
0.316667	31.2738	17.119	33
0.32	32.0179	16.256	34.7381
0.323333	32.6429	19.2976	35.6429
0.326667	31.1131	18.8929	34.0119
0.33	31.4286	19.7798	34.4167
0.333333	32.4167	21.0536	33.0833
0.336667	31.9583	21.994	27.8095
0.34	32.2381	20.5357	27.4405
0.343333	30.0119	18.6845	25.3571
0.346667	28.1071	18.6845	22.5
0.35	28.6012	15.5119	22.1905
0.353333	27.7976	16.3214	20.5
0.356667	26.7202	18.6667	20.3571
0.36	27.8155	16.5595	19.8929
0.363333	27.0238	16.3512	17.8452
0.366667	25.2024	16.4167	17.3929
0.37	25.1012	15.7798	16.4048
0.373333	25.381	16.9464	15.75
0.376667	23.3333	16.9345	15.5714
0.38	22.375	21.0179	15.1071
0.383333	19.2738	23.1905	16
0.386667	19.1369	16.8333	15.2024
0.39	16.9226	12.9167	12.619
0.393333	14.3155	13.2976	13.0595
0.396667	13.6607	12.0774	12.6548
0.4	12.3333	13.3274	11.9405
0.403333	12.6548	13.1548	15.2024
0.406667	11.0833	12.0952	13.2024
0.41	10.5179	13.5595	13.0833
0.413333	10.625	10.1548	14.3571
0.416667	10.6964	9.5952	13.9286
0.42	11.9226	10.0238	16.0714
0.423333	9.8393	12.3155	14.619
0.426667	9.8393	10.5595	14.8571
0.43	10.619	11.4821	14.8571
0.433333	10.7917	9.6905	14.7262
0.436667	11.006	10.631	13.9881
0.44	11.4345	12.5833	13.2143
0.443333	11.9464	12.9464	13.3571
0.446667	10.9881	11.9643	14.2857
0.45	11.1548	11.9881	13.8571
0.453333	11.6071	12.4643	13.2381
0.456667	12.5893	10.5893	15.0714
0.46	13.1012	10.869	15.6429

## Sheet: fig. 1d
X	GFP	Dl	Lsc
0	19.2321	6.0298	9.0952
0.003333	19.1488	5.0417	9.4167
0.006667	19.881	5.3631	8.1429
0.01	23.9881	3.3988	7.5595
0.013333	25.7202	3.4464	7.9881
0.016667	28.7917	4.5119	8.1548
0.02	33.3631	4.0536	8.5595
0.023333	34.3393	4.4524	8.5
0.026667	36	3.2381	9.0119
0.03	37.1845	2.0298	8.6429
0.033333	40.2381	2.2798	8.7262
0.036667	39.0476	2.6071	8.8452
0.04	39.4464	2.869	8.3214
0.043333	38.1369	4.1905	8.369
0.046667	37.619	4.3512	8.4643
0.05	39.3929	4.1786	8.9286
0.053333	37.4464	3.381	8.9762
0.056667	34.2798	4.3155	8.3452
0.06	34.1071	5.3333	8.131
0.063333	29.9345	6.6964	8.75
0.066667	27.4345	6.0476	9.1548
0.07	25.0952	6.1726	8.869
0.073333	23.9881	8.3274	8.7857
0.076667	25.7262	8.6964	9.1071
0.08	29.0119	8.75	9.131
0.083333	32.0714	8.2976	9.3929
0.086667	34	8.5119	8.9405
0.09	38.8988	6.7083	9.2024
0.093333	41.7381	7.6845	9.7738
0.096667	38.9048	7.1488	9.4762
0.1	35.8036	8.6964	9.1667
0.103333	34.7262	9.0417	9.369
0.106667	36.9821	8.6488	9.3929
0.11	37.9286	9.3393	9.7976
0.113333	36.244	8.9762	9.7976
0.116667	32.5893	8.0179	9.5357
0.12	31.0774	9.6429	9.6905
0.123333	34.8393	9.131	9.2619
0.126667	34.619	9.8333	8.5595
0.13	33.5179	9.1667	8.5238
0.133333	33.9048	9.2679	9.1071
0.136667	34.6964	7.7917	9.0952
0.14	34.4345	7.3155	8.5714
0.143333	33.5179	7.5476	9
0.146667	32.8452	7.1905	9.9167
0.15	34.8929	7.0119	9.4524
0.153333	33.4821	8.3631	8.9286
0.156667	34.8393	9.4167	9.0238
0.16	33.5238	9.0774	8.9881
0.163333	33.1429	9.6429	9.2143
0.166667	35.75	9.0952	9.631
0.17	37.2738	8.7381	9.8214
0.173333	34.1726	7.8929	9.7381
0.176667	35.6429	9.0119	9.9643
0.18	35.0179	9.375	9.6667
0.183333	30.881	7.6369	8.6071
0.186667	27.256	6.5298	8.2381
0.19	24.4583	6.0238	9.2024
0.193333	23.8393	6.7679	10.119
0.196667	22.8452	7.256	11.2976
0.2	22.6905	7.5	13.4048
0.203333	21.1369	8.7202	14.9643
0.206667	19.4702	9.0833	15.9167
0.21	19.1012	8.0595	17.6548
0.213333	17.1131	7.6012	18.869
0.216667	16.2321	7.2143	18.619
0.22	15.4107	8.1488	17.7024
0.223333	15.6905	7.8631	19.3214
0.226667	15.006	9.8036	19.4167
0.23	13.7857	11.869	20.0952
0.233333	11.7381	12.2083	21.4167
0.236667	12.7679	13.8452	23.131
0.24	13.619	14.5417	23.5238
0.243333	14.3393	12.5179	23.0119
0.246667	13.9583	11.6964	25.0119
0.25	14.5774	14.0655	26.1548
0.253333	16.2857	18.4167	28.1429
0.256667	16.1964	22.869	28.5476
0.26	16.2024	22.5417	28.1429
0.263333	17.6369	21.4702	29.119
0.266667	19.9762	21.125	32
0.27	19.7976	21.4881	35.4643
0.273333	20.2024	20.6429	36.7738
0.276667	21.0298	19.3333	38.2976
0.28	21.381	25.7143	40.7381
0.283333	21.2083	28.0595	41.6548
0.286667	22.7857	27.2619	41.7143
0.29	26.5774	25.6786	41.7024
0.293333	29.6607	29.8036	40.5595
0.296667	31.4643	31.6726	38.9286
0.3	33.5179	30.381	40.5
0.303333	34.7798	29.5179	41.1667
0.306667	35.5238	29.4226	40.131
0.31	39.6667	29.0417	37.0357
0.313333	42.744	30.5238	33.881
0.316667	46.0238	32.8214	32.4643
0.32	46.369	32.4583	31.2381
0.323333	47.8393	30.9821	28.7143
0.326667	49.1726	33.1726	26.381
0.33	46.375	35.3512	26.2857
0.333333	44.2679	32.3274	25.6667
0.336667	49.5119	32.256	25.7976
0.34	52.6012	29.7321	26.5833
0.343333	53.0536	28.375	26.25
0.346667	52.8036	25.5	25
0.35	53.1905	26.1488	22.1429
0.353333	49.7619	25.5417	19.1667
0.356667	41.75	24.6905	16.9643
0.36	42.6429	23.756	16.25
0.363333	47.006	26.0417	16.0476
0.366667	47.4702	25.4524	15.1905
0.37	47.7262	27	14.7143
0.373333	45.6369	24.1726	15.4762
0.376667	41.8333	20.8988	15.3214
0.38	40.1905	21.7262	14.131
0.383333	38.9583	24.625	13.3929
0.386667	37.2917	22.4048	13.7619
0.39	35.3631	20.7202	13.0238
0.393333	31.4702	19.7262	12.3333
0.396667	29.7917	19.2381	12.6548
0.4	29.1488	22.881	13.0595
0.403333	25.5893	25.1964	12.6071
0.406667	24.494	23.0298	10.9881
0.41	26.3869	23.4286	11
0.413333	25.9643	24.2619	11.6667
0.416667	22.0893	25.75	10.7976
0.42	18.7798	21.5714	10.0357
0.423333	18.4464	20.7143	9.7262
0.426667	16.5655	20.4286	10.5357
0.43	13.3333	20.125	10.3571
0.433333	14.875	17.5595	9.3214
0.436667	15.0536	15.1726	9.0952
0.44	15.5655	16.881	9.5357
0.443333	15.1667	15.6786	10.0595
0.446667	13.994	16.7321	9.9643
0.45	13.1548	18.0952	10.131
0.453333	13.5179	18	10.3214
0.456667	14.7619	21.6488	10.631
0.46	13.6012	21.6845	10.5833

## Sheet: fig. 2e
DL KD partial	GFP	LSC	Dl		control	GFP	Lsc	Dl
0	40.6882	18.3871	23.0645		0	18.0076	24.7576	29.2481
0.003333	38.8817	18.3011	23.6344		0.003333	14.8485	25.8182	29.5659
0.006667	37.5376	19.0323	23.8065		0.006667	16.0152	26.1818	29.6977
0.01	39.9785	19.6129	24.3979		0.01	16.947	26.7273	27.3721
0.013333	40.7957	20.3441	25.957		0.013333	17.1288	26.4545	28.2015
0.016667	36.9785	20.2366	27.4086		0.016667	17.2348	26.2121	27.8992
0.02	32.7527	19.828	26.5161		0.02	18.0833	27.0606	27.4186
0.023333	33.7849	19.5699	24.7742		0.023333	19.7955	26.697	28.5504
0.026667	33.9785	19.4409	25.3871		0.026667	19.1742	26.3636	30.8682
0.03	34.5591	19.1828	24.129		0.03	19.3258	27.7273	31.4109
0.033333	34.2258	18.4946	22.3979		0.033333	20.4545	26.6667	31.1628
0.036667	32.828	17.828	21.6774		0.036667	20.9091	25.5758	31.5504
0.04	31.9355	18.4516	20.7634		0.04	22.6061	25.9697	31.0155
0.043333	30.5591	18.2151	21.2473		0.043333	20.7576	25.6061	30.4341
0.046667	31.1398	18.5376	22.3763		0.046667	20.0227	26.1212	30.4186
0.05	30.7742	18.5806	23.2581		0.05	20.0909	26.4848	28.3411
0.053333	31.9032	18.3226	24.7419		0.053333	20.8864	26.8182	27.4806
0.056667	32.9677	18.6667	24.1935		0.056667	22.1591	27.3939	28.6744
0.06	33.6667	19.7634	26.2043		0.06	22.197	27.7879	30.8372
0.063333	36.8064	20.3226	27.3548		0.063333	21.8939	28.3939	29.5891
0.066667	38.1935	20.5161	28.9032		0.066667	22.4167	27.697	29.9147
0.07	37.6882	20.3226	29.4946		0.07	24.5606	28.5758	32.3023
0.073333	40.0538	20.1935	29.5376		0.073333	25.4848	28.4545	32.2791
0.076667	45.7742	20.6237	27.6559		0.076667	26.4848	28.4848	30.5659
0.08	44.4839	20.3226	29.3979		0.08	27.1364	27.0909	31.2248
0.083333	46.5054	20.7527	30.8065		0.083333	26.7652	26.8485	32.4651
0.086667	51.2473	22.172	28.8172		0.086667	27.7727	26.7273	31.5736
0.09	50.5699	22.3226	29.2258		0.09	28.6136	26.1818	33.2713
0.093333	50.7849	21.6344	30.828		0.093333	28.5758	26.2121	32.031
0.096667	50.9892	21.8925	27.6989		0.096667	29.697	25.3939	32.155
0.1	52.6774	20.7742	27.1935		0.1	31.303	24.8485	33.5581
0.103333	49.5054	19.7849	26.5484		0.103333	35.4015	27	33.1628
0.106667	52.4409	19.4194	26.1183		0.106667	35.4924	26.8788	31.8682
0.11	55.2258	20.6452	27		0.11	35.7803	28.8788	31.3643
0.113333	50.8602	22.5376	30.8172		0.113333	35.3864	27.8485	31.6434
0.116667	53.5484	22.4301	30.3333		0.116667	39.0076	28.3636	33.6124
0.12	51.4301	21.871	31.1505		0.12	42.0909	28.1515	35.5194
0.123333	51.4086	21.6989	32.2043		0.123333	42.8788	27.0606	32.6512
0.126667	54.5484	23.1613	32.5591		0.126667	46.0379	26.5455	33.7829
0.13	50.0538	23.4624	31.7957		0.13	50.8485	26.8485	36.6899
0.133333	52.6452	23.3763	32.6667		0.133333	53.9621	26.697	34.3101
0.136667	56.3656	23.3763	30.2581		0.136667	58.4697	25.9697	34.4109
0.14	57.8817	24.172	31.1075		0.14	56.1591	27.3333	35.1008
0.143333	58.7957	22.2796	31.4194		0.143333	58.053	26.697	35.2946
0.146667	56.3979	21.0108	29.5806		0.146667	58.9924	26.7576	35.3023
0.15	55.2043	21.4839	28.4946		0.15	60.1439	25.9394	33.6589
0.153333	54.5269	22.0645	29.6129		0.153333	60.3561	26.4242	32.2015
0.156667	57.4409	22	29.6129		0.156667	58.2652	27.0303	32.7907
0.16	59.5161	21.0323	27.9247		0.16	59.3182	27.8485	34.7674
0.163333	58.6989	21.5914	30.2258		0.163333	60.2121	29	33.814
0.166667	56.5806	21.3548	33.1936		0.166667	60.3409	29.2424	33.0388
0.17	54.6774	21.2688	31.9355		0.17	63.8788	29.5152	35.2015
0.173333	54.6344	21.871	31.3548		0.173333	64.2273	30.8182	37.5891
0.176667	57.172	21.5054	30.1613		0.176667	63.1515	29.4545	34.7674
0.18	53.3118	22.8817	30.2473		0.18	63.4621	29	32.2481
0.183333	54.3871	23.6129	32.0323		0.183333	62.6439	30.3939	33.8372
0.186667	54.0323	20.8387	32.0108		0.186667	62.8182	29.1818	35.907
0.19	55.4839	20.6021	30.3656		0.19	65.9318	28.6667	37.6667
0.193333	56.3763	20.5806	31.4731		0.193333	62.9924	29.0909	36.7442
0.196667	52.7742	20.0645	30.5591		0.196667	61.197	29.2424	35.7364
0.2	53.9032	19.871	27.8387		0.2	60.7348	27.9091	34.4109
0.203333	55.086	19.9785	26.5269		0.203333	57.4621	26.9394	34.8837
0.206667	53.957	19.7634	26.9677		0.206667	54.5606	27.7576	33.6744
0.21	55.8172	19.914	27.4086		0.21	54.7727	27.9697	34.6124
0.213333	48.9462	19.8065	27.8602		0.213333	52.6136	29.4242	35.8605
0.216667	49.2258	21.0753	28.8495		0.216667	47.2576	29.1515	35.0465
0.22	48.6559	22.7742	29.6989		0.22	43.5606	28.9697	34.2093
0.223333	48.4624	22.086	32.2043		0.223333	41.4924	29.2121	34.4651
0.226667	51.0323	22.9247	30.1183		0.226667	37.1212	30.5758	33.9302
0.23	51.1828	22.8172	27.1505		0.23	37.4848	31.3939	38.3256
0.233333	51.7634	22.2581	25.4516		0.233333	37.8258	32.303	36.6279
0.236667	51.871	20.7097	25.5054		0.236667	35.5303	33.5455	36.3721
0.24	55.9462	20.1935	25.9247		0.24	33.8939	34.1515	35.2403
0.243333	56.2366	19.8925	24.6129		0.243333	34.1818	33.9091	37.9535
0.246667	55.0538	20.6237	25.0108		0.246667	33.1667	35.3333	37.0543
0.25	52.5161	20.8817	26.3441		0.25	33.0682	35.8788	35.9845
0.253333	57.2366	19.3118	25.7849		0.253333	33.2727	34.8182	37.3333
0.256667	56.0753	20.5591	25.2903		0.256667	31.4091	36.2727	37.5814
0.26	54.6237	22.4301	25.7419		0.26	33.6061	34.9091	36.186
0.263333	54.828	21.828	24.3226		0.263333	36.1439	35.2121	37.0775
0.266667	50.8817	20.4516	23.914		0.266667	37.3106	36.4242	36.6822
0.27	48.3441	20.7097	25.0645		0.27	35.6515	38.7576	35.5891
0.273333	50.1936	22.2151	24.7312		0.273333	33.9394	41.0606	33.907
0.276667	49.4194	22.6237	28.043		0.276667	32.1515	42.697	34.7985
0.28	47.5376	22.9247	27.3118		0.28	29.1061	43.1515	35.6822
0.283333	47.8925	25.4194	26.5591		0.283333	28.5303	42.9394	37.4496
0.286667	48.1505	27.8925	30		0.286667	29.5227	43.8182	38.8837
0.29	49.8387	30.3011	32.129		0.29	28.4924	42.5758	40.2481
0.293333	48.5806	34.4946	32.5054		0.293333	26.9318	41.2121	42.0853
0.296667	49.043	39.1183	34.6989		0.296667	27.5909	40.5152	42.938
0.3	50.2258	44.4086	37.0108		0.3	26.2652	39.7879	43.2481
0.303333	50.7312	49.9355	36.2581		0.303333	25.5758	40.5152	46.8527
0.306667	51.7312	56.4086	33.9032		0.306667	25.1061	42.1212	47.0543
0.31	53.0323	59.7849	30.2258		0.31	26.2273	43.8182	50.4574
0.313333	55.7527	63.1613	31.7742		0.313333	28.2576	48.6061	50.8915
0.316667	53.172	65.5269	29.957		0.316667	28.9621	56.303	52.093
0.32	52.1075	63.2043	28.871		0.32	29.3258	59.6667	54.2015
0.323333	54.6452	59.3979	28.957		0.323333	29.0379	60.3636	52.8217
0.326667	54.828	55.2473	31.6344		0.326667	27.6818	60.303	51.9457
0.33	56.7527	49.6989	31.3548		0.33	31.4924	63.6364	52
0.333333	57.4409	44.6237	30.6774		0.333333	33.5303	66.5758	48.8217
0.336667	57.5484	38.9247	32.4946		0.336667	33.9394	66.2727	47.2171
0.34	61.8817	37.9355	33.0323		0.34	33.4848	65.9697	47.2171
0.343333	63.7312	37.6989	34.7742		0.343333	35.3636	64.0303	47.5891
0.346667	61.0323	37.4624	35		0.346667	38.6364	62.3333	48.062
0.35	63.8925	37.6774	33.8602		0.35	40.3485	61.6061	48.3798
0.353333	65.7742	39.4409	34.2903		0.353333	40.6136	58.4545	44.4264
0.356667	64.4409	37.4194	34.8172		0.356667	43.4848	53.4242	47.2713
0.36	63.7634	35.7634	30.3871		0.36	50.2273	53.0606	47.5581
0.363333	66.7312	34.4946	29.2796		0.363333	51.3333	48.2121	47.5814
0.366667	65.129	34.7097	27.6667		0.366667	53.25	44.2424	48.1163
0.37	66.4516	33.3118	29.3871		0.37	52.1136	41.5152	45.2481
0.373333	66.9032	31.5484	30.6344		0.373333	54.6364	38.7576	45.4186
0.376667	65.086	30.043	30.5914		0.376667	53.2424	40.4545	44.4264
0.38	64.3118	28.129	29.4516		0.38	54.4924	41.3939	45.3953
0.383333	66.0968	27.6129	30.0645		0.383333	55.4545	41.5758	45.6744
0.386667	62.9355	26.9462	28.6452		0.386667	55.5152	43.7576	49.3023
0.39	62.9677	24.6667	27.7957		0.39	58.1061	45.5455	52.7985
0.393333	63.1505	23.8065	26.5914		0.393333	58.3939	44	51.0853
0.396667	64.7527	23.7849	25.7957		0.396667	59.1212	40.6667	48.3023
0.4	63.9032	23.3979	28.9785		0.4	59.3561	38.6061	47.7985
0.403333	63.3763	23.1398	29.1183		0.403333	58.6818	37.2121	47.0543
0.406667	65.3548	23.5269	27.7527		0.406667	57.7955	34	46.155
0.41	63.8602	23.1183	29.6667		0.41	56.0227	33.7879	48.4884
0.413333	62.2688	23.3548	31.8925		0.413333	54.5076	31.5455	47.4651
0.416667	58.3656	24.3226	30.5484		0.416667	53.4318	30.0606	44.907
0.42	51.4194	24.8602	31.9892		0.42	51.1667	29.8485	46.1085
0.423333	46.1398	24.5161	31.9785		0.423333	47.7576	29.7576	45.4031
0.426667	41.4731	24.172	30.7419		0.426667	44.9848	30.1818	44.0543
0.43	36.6129	25.9785	32.6452		0.43	42.6061	31.9394	42.5736
0.433333	29.4086	26.5806	33.8925		0.433333	40.0833	31.6364	42.3023
0.436667	26.4086	25.6559	35.914		0.436667	37.0152	33.3939	44.3256
0.44	25.0645	25.3118	35.871		0.44	36.3561	34.3333	45.6822
0.443333	26.1613	25.9355	37.5591		0.443333	33.8561	34.8485	45.3333
0.446667	26.1935	25.1828	35.5699		0.446667	30.7955	35.9394	47.4806
0.45	25.9355	24.2151	32.8602		0.45	31.7273	37.9394	48.062
0.453333	28.2043	23.8495	32.5699		0.453333	32.9167	36.7879	47.845
0.456667	26.4301	23.2688	30.8495		0.456667	34.5833	35.2424	49.2868
0.46	24.3979	23.2258	28.6559		0.46	35.2273	35.8182	48.8682
0.463333	22.8817	21.7419	27.828		0.463333	34.6515	36.0606	50.8992
0.466667	21.2581	21.4624	27.7634		0.466667	36.803	34.0909	50.0698
0.47	19.6882	22.6237	29.6882		0.47	34.447	32.8485	51.8527
0.473333	20.7312	22.5376	28.3979		0.473333	33.7576	32.6061	52.3643
0.476667	20.7634	22.3656	28.0108		0.476667	32.553	30.5758	48.7054
0.48	19.086	21.4839	28.7419		0.48	33.1667	30.1818	45.1008
0.483333	17.5484	21.3333	27.043		0.483333	34.1439	28.0909	42.8605

## Sheet: fig. 2f
X	GFP	Lsc	Dl		X	GFP	LSC	Dl
0	7.3125	16.2917	6.79167		0	26.125	13.3958	20.9583
0.003333	8.375	16.0556	7.09028		0.003333	29.625	13.9375	20.8438
0.006667	9.48611	17.1111	9.23611		0.006667	26.9792	13.7083	22.9062
0.01	9.94444	15.5972	11.3403		0.01	27.6771	13.625	21.9896
0.013333	10.3403	15.5694	11.6806		0.013333	28.7812	12.5	22.1146
0.016667	10.3889	16.7917	11.4653		0.016667	25.9375	11.4375	23.1771
0.02	9.54167	17.3194	12.2431		0.02	28.6979	11.0417	22.8854
0.023333	7.70139	17.4444	12.9861		0.023333	29.7812	11.7083	23.625
0.026667	7.72917	16.4167	12.9722		0.026667	32.3646	12.0417	24.8958
0.03	10	17.1944	11.125		0.03	35.0833	11.8958	24.5
0.033333	9.06944	16.5417	8.49306		0.033333	38.1042	12.875	21.8125
0.036667	8.04861	13.9028	10.5556		0.036667	41.5521	13.4583	21.7083
0.04	7.3125	16.375	11.1667		0.04	40.6979	12.1667	21.1042
0.043333	7.125	15.3333	9.43056		0.043333	42.0521	11.6875	21.375
0.046667	8.31944	15.8472	9.42361		0.046667	42.9792	12.2917	20.0729
0.05	7.38194	17.6667	9.29167		0.05	44.8125	12.1042	20.8333
0.053333	7.6875	18.3472	9.99306		0.053333	44.625	12.5208	20.6354
0.056667	9.38889	18.2083	10.8333		0.056667	44.6875	12.4375	20.125
0.06	10.5556	16.9583	11.9028		0.06	44.6979	12.0208	20.4375
0.063333	10.0903	15.0278	11.8472		0.063333	42.4062	11.7292	20.0833
0.066667	8.40972	14.3056	10.1667		0.066667	42.3333	12.2292	20.1771
0.07	8.46528	16.0417	10.3194		0.07	43.6042	13.2292	20.0729
0.073333	6.86111	16.0139	9.78472		0.073333	41.6042	13.4583	20.9167
0.076667	7.59028	16.2361	10.0417		0.076667	35.6042	13.8958	20.8125
0.08	8.29167	15.5278	10.5972		0.08	36.1562	13.9583	20.2396
0.083333	7.59028	16.4722	9.07639		0.083333	35.875	13.2917	21.2708
0.086667	8.58333	17.2639	7.08333		0.086667	36.8125	12.6042	21.9271
0.09	8.81944	17.7361	9.27778		0.09	33.9792	14.3333	21.6146
0.093333	8.46528	17.1389	10.2083		0.093333	31.7292	14.5	22.6354
0.096667	7.70139	17.0417	8.63194		0.096667	28.8021	14.125	21.5833
0.1	7.51389	16.0139	7.58333		0.1	28.9479	13.9792	21.6979
0.103333	9.11111	15.9167	8.10417		0.103333	29.0521	13.4792	22.9792
0.106667	9.11806	15.7917	10.1389		0.106667	27.9688	13.3333	22.4375
0.11	9.11806	16.0278	9.875		0.11	28.0521	12.7917	22.4688
0.113333	8.29861	18.4028	11.2222		0.113333	29.2708	12.3333	21.1667
0.116667	8.3125	17.8194	10.9167		0.116667	29.1667	12.6875	21.2917
0.12	9.82639	17.5972	11.25		0.12	26.2604	12.8125	20.7917
0.123333	10.2708	19.1667	8.84722		0.123333	31.4062	12.875	22.3229
0.126667	8.83333	21.0278	7.3125		0.126667	34.0312	13.0625	23.5521
0.13	8.39583	21.5833	7.39583		0.13	33.75	13.1875	20.25
0.133333	8.63194	16.0556	7.82639		0.133333	32	13.2917	21.9792
0.136667	8.11806	15.4028	7.04167		0.136667	32.2708	13.8125	22.8646
0.14	8.03472	15.2222	5.95139		0.14	33.5625	14.0417	20.2812
0.143333	8.52083	15	5.81944		0.143333	32.2292	14.3333	20.375
0.146667	8.30556	16.3472	5.22222		0.146667	33.2812	14.125	20.4688
0.15	9.34028	14.1528	7.20833		0.15	32.7188	13.625	20.5521
0.153333	8.20139	17.6111	7.31944		0.153333	34.5417	13.4792	20.75
0.156667	8.63889	19.5	6.39583		0.156667	35.5833	14.0625	20.125
0.16	9.34722	18.3056	7.11111		0.16	34.1979	13.5	21
0.163333	9.67361	19.9444	7.13194		0.163333	29.75	13.6458	21.1562
0.166667	8.38194	17.0833	7.29861		0.166667	25.4583	14.5	20.1771
0.17	8.09722	16.7361	6.72222		0.17	24.2812	14.5208	20.5938
0.173333	7.27083	16.7917	6.5		0.173333	23.6771	14.5625	19.7292
0.176667	8	17.0417	6.03472		0.176667	24.4792	14.1458	22.4583
0.18	9.24306	17.0278	5.25694		0.18	23.4062	15.3125	23.5833
0.183333	9.52083	18.1806	6.27083		0.183333	23.7604	15.8333	23.5625
0.186667	8.67361	17.0833	5.59722		0.186667	24.3646	15.8542	24.4375
0.19	8.40278	18.1528	5.95833		0.19	24.0312	16.8542	24.8021
0.193333	8.21528	18.8472	7.76389		0.193333	22.0417	17	25.7083
0.196667	9.16667	19.875	6.18056		0.196667	22.2812	17.375	28.2708
0.2	7.52083	19.5556	5.90278		0.2	23.9479	17.4375	29.3125
0.203333	7.86111	20.8611	6.88194		0.203333	25.1979	16.2708	25.5208
0.206667	7.65972	18.7639	6.50694		0.206667	25.5312	15.5208	22.2708
0.21	7.79861	17.0556	5.77778		0.21	25.4896	14.2292	22.5417
0.213333	7.88194	16.7222	7.36806		0.213333	22.1562	14.1875	27.3125
0.216667	7.95139	18.2083	6.53472		0.216667	18	18.2917	27.6875
0.22	8.14583	21.0139	6.86111		0.22	17.4583	27.5	27.2188
0.223333	9.82639	20.4028	8.08333		0.223333	19.9792	35.7083	28.3333
0.226667	9.27778	20.6944	6.47222		0.226667	21.1667	41.7292	27.3229
0.23	7.70833	20.6528	7.22222		0.23	21.7812	45.6667	27.4271
0.233333	8.43056	22.4028	7.07639		0.233333	24.8438	48.2083	25.7812
0.236667	8.65972	21.0417	5.20139		0.236667	27.0833	50.125	24.1875
0.24	8.77083	20.5556	6.47917		0.24	24.5417	50.4583	35.7292
0.243333	8.82639	19.7083	7.67361		0.243333	23.1562	48.3333	34.5521
0.246667	9.38194	18.4583	5.75694		0.246667	24.4583	48.2292	34.8021
0.25	8.52083	19.25	5.53472		0.25	23.8125	46.7917	35.8958
0.253333	9.68056	20.5139	5.8125		0.253333	21.7812	41.3542	36.5104
0.256667	11.5556	20.1806	6.13889		0.256667	20.9375	32.8958	35.3438
0.26	11.1806	21.8611	6.36806		0.26	21.6667	23.8542	39.0104
0.263333	10.1042	22.2917	7.49306		0.263333	22.9271	18.8333	38.2396
0.266667	11.2153	24	6.31944		0.266667	23.375	17.25	37.375
0.27	11.2222	23.7917	5.29861		0.27	24.125	17.6042	37.8438
0.273333	9.5625	23.7778	5.21528		0.273333	28.2917	17.8333	38.9792
0.276667	9.875	23.7778	4.47222		0.276667	33.4792	16.125	39.1979
0.28	10.5694	25.5417	5.39583		0.28	34.7708	16.125	33.3958
0.283333	9.27083	31.7361	3.99306		0.283333	36.2917	14.8125	36.7396
0.286667	8.70139	37.0278	5.04861		0.286667	39.7188	13.5417	37.2083
0.29	11.2986	36	7.23611		0.29	37.6458	12.8542	37.9271
0.293333	11.0069	38.5833	6.45833		0.293333	36.9792	11.4375	36.7604
0.296667	9.88889	43.2361	5.15278		0.296667	38.9688	11.2083	36.2292
0.3	10.7847	41.8889	6.15278		0.3	41.7188	11.5625	39.8229
0.303333	11.0833	42.9306	5.58333		0.303333	42.3542	11.3542	32.9479
0.306667	7.08333	41.8611	6.72917		0.306667	42.2604	11.2708	31.7812
0.31	8.72917	38.8611	7.19444		0.31	44.2188	10.875	33.3229
0.313333	10.3681	40.1806	6.77083		0.313333	45.8958	10.7708	33.6354
0.316667	9.86111	36.5694	7.15972		0.316667	41.5521	10.9167	32.4375
0.32	12.8958	31.25	8.27778		0.32	39.4479	11.6042	34.6667
0.323333	12.0903	27.8333	5.61806		0.323333	37.6979	11.0417	31.3333
0.326667	10.8056	25.8333	6.38889		0.326667	38.8438	10.8958	29.8021
0.33	10.4236	28.8611	7.58333		0.33	41	10.0417	26.8021
0.333333	12.1597	26.3056	8.57639		0.333333	39.6771	10.5833	23.3854
0.336667	13.2153	25.8889	8.79861		0.336667	37.3229	11.2708	23.7292
0.34	11.7778	25.1667	9.34028		0.34	35.875	10.4167	25.3854
0.343333	10.3611	24.875	10.2014		0.343333	36.0833	9.5	25.8646
0.346667	11.2847	26.3194	8.99306		0.346667	35.2708	9.9792	25.2188
0.35	10.5903	23.9722	9.59028		0.35	33.1875	10.8125	25.7083
0.353333	12.0486	25.1389	9.84722		0.353333	33.7604	11.3125	25.875
0.356667	12.3958	26.6806	9.08333		0.356667	34.3854	11.2083	25.1042
0.36	10.0069	27.7222	8.36806		0.36	35.2083	11.75	28.4479
0.363333	8.94444	25.2639	8.01389		0.363333	36.5	11.0833	27.6771
0.366667	10.5486	22.7639	8.1875		0.366667	34.7708	10.5625	26.1042
0.37	10.3403	24.2083	8.57639		0.37	36.625	10.7083	25.9479
0.373333	10.7153	23.1944	6.77778		0.373333	37.625	10.7083	26.1042
0.376667	12.8472	20.5139	6.10417		0.376667	33.2396	10.5208	23.8333
0.38	13.4028	20.9028	6.52083		0.38	33.2708	10.0833	21.5208
0.383333	11.4514	21.4306	7.13889		0.383333	31.6042	10.2292	20.5521
					0.386667	33.0625	10.6458	30.0625
					0.39	33.9896	10.4792	27.7083
					0.393333	34.9062	10.1458	25.7188
					0.396667	32.375	9.9167	26.8021
					0.4	30.1771	9.7083	25.0208
					0.403333	26.0938	10.1042	26.2083
					0.406667	25.8333	10.4583	24.7604
					0.41	25.6667	10.6875	24.8438
					0.413333	26.0417	10.3542	23.7083
					0.416667	28.8542	10.6667	21.4167
					0.42	26.1146	10.8125	20.8438
					0.423333	25.0521	10.0417	22.8125
					0.426667	28.5417	10.1458	25.1979
					0.43	29.0208	10.2292	24.1458
					0.433333	28.5104	11.0833	24.4479
					0.436667	26.6771	11.4167	22.3021
					0.44	24.0729	11.5208	21.5729
					0.443333	23.625	11.375	21.2708
					0.446667	23.4688	11.625	22.4375
					0.45	21.9271	11.2292	21.6458
					0.453333	19.4375	10.9167	21.0833
					0.456667	17.0729	11.2292	21.3021
					0.46	19.0312	10.9792	24.6562
					0.463333	19.3958	11.75	27.2292
					0.466667	19.125	11.0833	27.0729
					0.47	16.8958	11.6667	25.6146

## Sheet: fig. 2h
X	N expression	Lsc
0	17.198	4.3267
0.003333	15.8251	4.4818
0.006667	15.5644	4.0858
0.01	15.8119	4.297
0.013333	14.538	4.033
0.016667	14.3993	4.3168
0.02	13.2706	4.2079
0.023333	14.1617	4.0099
0.026667	13.0759	3.901
0.03	14.2079	4.6964
0.033333	15.4125	4.8977
0.036667	15.1914	5.132
0.04	16.5545	4.9208
0.043333	15.7888	4.4059
0.046667	17.0858	4.0957
0.05	17.967	4.1254
0.053333	17.8713	4.231
0.056667	16.8812	4.2541
0.06	17.6634	4.2211
0.063333	18.1419	3.9373
0.066667	18.0297	4.4026
0.07	17.1947	4.6106
0.073333	16.901	4.0462
0.076667	15.4818	4.1254
0.08	14.5116	4.8218
0.083333	15.6964	4.6865
0.086667	15.5248	4.9505
0.09	16.2739	4.8911
0.093333	18.0033	4.8878
0.096667	17.3663	4.901
0.1	17.4389	4.6766
0.103333	16.8581	4.9604
0.106667	16.1848	5.2112
0.11	16.1386	5.0594
0.113333	15.9439	4.8779
0.116667	16.1287	4.6139
0.12	15.5116	4.5974
0.123333	14.6007	4.2046
0.126667	13.9472	4.2607
0.13	12.462	4.5281
0.133333	11.7756	4.835
0.136667	11.637	4.6931
0.14	11.9406	4.462
0.143333	12.1287	4.2079
0.146667	12.901	4.3993
0.15	12.5611	4.5908
0.153333	11.8416	3.9505
0.156667	12.2739	4.4455
0.16	13.2541	4.5182
0.163333	12.0627	5.2409
0.166667	12.3762	4.802
0.17	11.6766	4.7624
0.173333	11.4455	5.3201
0.176667	12.1947	4.8779
0.18	12.5611	4.4389
0.183333	13.6403	4.7393
0.186667	13.7096	4.7426
0.19	13.4851	5.0495
0.193333	13.3102	4.6337
0.196667	13.5644	4.6436
0.2	14.4653	4.9307
0.203333	14.7789	4.4983
0.206667	15.1749	4.9703
0.21	16.1386	4.8647
0.213333	16.4554	4.6964
0.216667	15.9274	4.6733
0.22	16.1353	5.0792
0.223333	15.7855	4.8383
0.226667	13.5545	4.462
0.23	14.5743	4.6832
0.233333	13.5479	5.3267
0.236667	12.8317	4.9538
0.24	13.363	4.9076
0.243333	12.3531	5.3597
0.246667	13.2409	5.6172
0.25	12.9967	4.9802
0.253333	13.5512	4.7162
0.256667	12.6799	4.3366
0.26	12.7327	4.7624
0.263333	13.7756	4.9142
0.266667	13.4191	5.1056
0.27	13.1122	5.1089
0.273333	12.3861	4.6634
0.276667	12.7228	5.3432
0.28	13.3795	5.2409
0.283333	13.066	4.8746
0.286667	13.1188	5.5578
0.29	13.8548	5.5446
0.293333	12.7987	5.6997
0.296667	12.3432	5.3828
0.3	13.0429	5.1617
0.303333	13.2013	5.3399
0.306667	13.0099	5.6271
0.31	12.8218	6.3135
0.313333	12.0957	6.7063
0.316667	11.802	6.6502
0.32	12.3795	6.5083
0.323333	11.5083	6.7129
0.326667	11.2277	6.7954
0.33	10.6931	6.8317
0.333333	10.9076	7.0924
0.336667	11.2112	7.1749
0.34	10.4818	7.7822
0.343333	10.8251	7.4752
0.346667	11.4818	7.3828
0.35	11.8086	7.3696
0.353333	11.1386	7.6997
0.356667	10.6865	7.2937
0.36	10.5413	7.0429
0.363333	10.1452	6.1452
0.366667	10.264	6.3597
0.37	10.5083	6.5941
0.373333	10.9076	6.8977
0.376667	11.9043	7.2244
0.38	10.7261	8.2541
0.383333	11.3003	8.9967
0.386667	11.099	9.9274
0.39	12.1617	11.2376
0.393333	12.2508	12.0924
0.396667	12.7492	11.7987
0.4	11.7987	13.2211
0.403333	10.4092	13.3597
0.406667	9.9274	14.0792
0.41	9.1815	14.5545
0.413333	9.736	14.7459
0.416667	10.5016	16.0066
0.42	10.6304	17.2541
0.423333	10.6238	17.3597
0.426667	11.3333	17.6898
0.43	11.2277	18.7855
0.433333	10.8581	20.4653
0.436667	12.8944	21.637
0.44	13.1584	20.5149
0.443333	12.1683	20.5677
0.446667	12.5446	19.1584
0.45	12.8086	18.0561
0.453333	12.505	17.1056
0.456667	13.1551	17.3333
0.46	13.7624	17.67
0.463333	16.901	18.7756
0.466667	17.8845	19.5842
0.47	16.2376	20.1287
0.473333	16.9241	19.2607
0.476667	15.9274	16.7855
0.48	15.2739	16.5149
0.483333	17.5611	15.0528
0.486667	17.2772	14.604
0.49	17.538	13.2706
0.493333	18.3036	13.1023
0.496667	17.0396	12.6073
0.5	16.9109	12.099
0.503333	16.3762	9.9406
0.506667	16.6931	9.1452
0.51	19.1056	8.1914
0.513333	18.2937	7.2739
0.516667	18.4818	6.6535
0.52	19.6898	6.5875
0.523333	18.7954	5.9505
0.526667	18.2013	6.1023
0.53	18.7096	5.8152
0.533333	16.7921	5.7624
0.536667	16.7261	5.6436
0.54	15.4917	5.2607
0.543333	15.8779	5.4026
0.546667	14.6601	5.8944
0.55	15.1584	5.429
0.553333	15.4984	6.0231
0.556667	15.8713	6.1782
0.56	16.9967	6.5248
0.563333	16.5479	6.0462
0.566667	18.3267	5.4554
0.57	21.4026	5.3465
0.573333	21.9571	5.4389
0.576667	20.8614	5.363
0.58	18.2211	5.0231
0.583333	16.3135	4.6337
0.586667	15.1584	4.9637
0.59	14.4059	4.5611
0.593333	13.0957	5.1452
0.596667	12.2277	5.0099
0.6	13.1254	5.3564
0.603333	13.2442	5.3465
0.606667	13.4389	5.736
0.61	13.4488	6.1485
0.613333	17.0957	5.7657
0.616667	18.3894	6.1815
0.62	20.1749	6.0594

## Sheet: fig. 2i
X	N	GFP
0	67.667	143.111
1	85.247	155.247
2	49.336	165.641
3	69.911	164.17
4	68.925	155.603
5	44.464	158
6	54.012	150.589
7	29.114	147.242
8	44.378	152.087
9	40.452	172.388
10	34.461	149.46
11	37.144	148.905
12	27.706	133.968
13	38.701	118.681
14	42.615	127.606
15	38.207	139.115
16	41.639	151.339
17	52.951	141.141
18	38.582	139.99
19	50.263	148.661
20	41.431	136.111
21	63.767	128.162
22	38.137	124.095
23	29.997	147.895
24	48.523	145.001
25	45.732	116.323
26	45.842	147.703
27	35.988	143.629
28	62.675	144.475
29	54.318	127.531
30	38.383	131.424
31	51.921	136.909
32	64.676	122.978
33	29.085	136.667
34	28.951	139.251
35	58.013	149.556
36	35.467	132.358
37	51.768	106.274
38	46.426	132.693
39	67.548	161.638
40	49.717	181.411
41	52.596	165.941
42	38.935	144.778
43	60.998	138.084
44	66.433	146.778
45	45.18	151.674
46	44.187	163.949
47	62.106	146.13
48	57.81	149.248
49	38.743	137.869
50	30.094	126.815
51	27.605	130.729
52	40.199	134.423
53	38.176	158.277
54	31.906	163.736
55	32.195	155.778
56	35.452	148.01
57	32.742	146.798
58	45.599	157.887
59	49.798	129.443
60	42.477	116.9
61	56.02	119.413
62	49.102	122.457
63	70.755	129.283
64	72.131	122.229
65	87.05	125.277
66	90.029	142.286
67	98.533	155.694
68	86.704	146.369
69	76.729	138.577
70	70.537	146.677
71	73.176	131.177
72	88.512	107.771
73	83.844	107.931
74	84.996	111.903
75	87.355	116.136
76	58.456	122.304
77	70.766	135.444
78	76.444	126.545
79	75.043	121.027
80	69.648	123.61
81	78.21	123.31
82	63.766	126.414
83	59.946	124.74
84	69.465	120.141
85	64.355	123.703
86	57.452	115.166
87	59.04	117.622
88	62.018	110.968
89	50.788	111.68
90	60.247	112.401
91	74.665	99.222
92	54.146	91.201
93	56.446	93.795
94	71.22	87.14
95	96.002	76.134
96	105.335	76.166
97	93.779	67.384
98	102.963	69.162
99	89.863	50.905
100	65.986	18.059
101	93.757	6.563
102	83.652	4.426
103	91.843	5.696
104	81.485	8.195
105	97.15	10.838
106	113.804	7.045
107	121.554	1.638
108	120.541	3.221
109	125.168	3.443
110	130.567	5.016
111	100.314	3.261
112	110.32	2.576
113	125.035	3.025
114	112.862	4.589
115	125.487	5.987
116	132.131	1.859
117	136.741	3.302
118	133.6	1.401
119	128.29	2.778
120	142.107	4.732
121	137.687	1.841
122	129.659	1.672
123	153.247	2.352
124	164.566	2.667
125	102.423	2.527
126	169.981	3.838
127	195.493	5.035
128	187.077	2.789
129	162.979	3.28
130	125.52	6.076
131	117.538	5.421
132	97.065	1.429
133	92.697	3.626
134	94.913	4.752
135	102.989	2.066
136	85.468	2.154
137	82.692	4.675
138	96.874	4.004
139	87.743	2.296
140	87.205	0.737
141	108.661	1.674
142	109.792	7.522
143	114.537	9.111
144	138.232	4.01
145	124.403	6.066
146	88.206	3.916
147	90.206	3.071
148	102.47	1.903
149	110.133	4.118
150	103.917	3.672
151	96.866	3.83
152	101.679	6.543
153	86.152	7.895
154	99.691	3.778
155	130.694	2.146
156	133.688	1.924
157	110.598	2.96
158	121.306	2.812
159	140.822	4.456
160	116.428	1.993
161	128.184	4.889
162	148.329	9.192
163	115.902	4.577
164	125.066	1.356
165	154.963	2.429
166	177.111	4.882
167	132.057	3.232
168	120.042	3.081
169	114.172	2.791
170	132.304	3.004
171	103.245	4.525
172	116.418	1.86
173	136.188	0.955
174	173.538	1.147
175	171.855	2.758
176	163.301	2.794
177	164.24	3.69
178	146.088	5.102
179	143.008	3.281
180	147.727	4.988
181	165.37	2.276
182	159.665	0.98
183	149.134	2.231
184	137.304	3.117
185	115.167	1.436
186	85.73	5.566
187	77.68	6.968
188	67.854	5.251
189	85.61	5.293
190	77.634	3.074
191	79.575	5.12
192	82.44	5.042
193	105.892	5.296
194	102.355	8.496
195	86.18	8.543
196	81.288	6.899
197	81.832	9.401
198	56.524	12.603
199	43.062	18.354
200	63.9	21.922
201	71.347	26.225
202	100.009	48.333
203	92.178	56.626
204	80.975	65.351
205	99.585	72.414
206	96.056	78.577
207	92.932	98.733
208	90.593	115.543
209	79.156	127.571
210	66.811	111.667
211	91.765	95.599
212	98.505	123.504
213	96.066	131.918
214	75.649	133.277
215	75.919	139.609
216	71.781	141.393
217	58.94	132.172
218	52.517	135.026
219	55.188	127.261
220	55.712	135.937
221	73.312	151.843
222	62.917	136.605
223	69.652	117.263
224	71.338	129.727
225	70.92	135.177
226	75.241	125.434
227	67.518	115.296
228	72.661	139.268
229	64.855	145.085
230	61.192	153.799
231	54.541	149.667
232	52.932	137.818
233	48.933	137.609
234	57.046	117.9
235	62.532	124.625
236	59.931	155.411
237	63.31	144.82
238	74.59	133.859
239	80.357	151.521
240	89.704	134.515
241	90.567	145.424
242	73.927	136.286
243	86.463	122.639
244	91.237	112.602
245	79.299	125.768
246	86.976	122.564
247	81.139	119.824
248	75.108	148.823
249	54.722	145.329
250	65.2	126.361
251	49.716	123.905
252	54.458	138.737
253	71.37	112.476
254	60.276	123.596
255	62.985	113.107
256	73.672	127.88
257	54.338	167.74
258	62.721	142.137
259	88.176	142.505
260	73.236	156.061
261	88.459	181.987
262	77.904	169.779
263	84.077	153.649
264	86.989	157.571
265	77.356	178.193
266	84.606	172.051
267	72.338	174.619
268	56.535	164.823
269	53.414	161.444
270	58.444	180.997
271	49.76	161.763
272	49.306	145.646
273	46.448	151.899
274	44.591	151.463
275	47.485	144.111
276	61.269	154.899
277	46.881	139.29
278	39.662	133.9
279	49.543	116.052
280	52.968	126.121
281	69.972	123.19
282	72.793	129.478
283	66.027	128.312
284	57.204	133.38
285	45.107	127.81
286	50.35	140.127
287	40.502	143.232
288	45.566	127.43
289	48.931	115.046
290	43.942	137.833
291	42.803	150.918
292	48.668	142.785
293	57.124	142.446
294	53.717	151.505
295	48.791	142.965
296	47.041	128.03
297	56.834	149.587
298	54.022	160.939
299	65.185	118.162
300	76.817	101.553
301	64.377	112.778
302	64.686	150.473
303	54.332	141.475
304	45.686	117.622
305	45.683	132.377
306	38.08	131.442
307	41.999	144.579
308	42.192	142.111

## Sheet: fig. 3i
Co-localization	Dl Rab4	Dl Rab7	sample
Pearson's R value	0.69	0.2	1
	0.71	0.57	2
	0.96	0.38	3
	0.72	0.05	4
	0.75	0.23	5
	0.51	0.34	6
	0.12	0.06	7
	0.01	0.06	8
	0.18	0.1	9
	0.24	0.38	10
	0.25	0.33	11
	0.04	0.1	12
	0.26	0.36	13
	0.1	0.22	14
	0.12	0.07	15
	0.25	0.14	16
	0.47	0.27	17
	0.1	0.26	18
	0.06	0.03	19
	0.28	0.2	20
	0.19	0.12	21
	0.01	0.14	22
	0.23	0.43	23
	0.36	0.24	24
	0.2	0.52	25
	0.36	0.39	26
	0.62	0.35	27
	0.36	0.4	28
	0.6	0.43	29
	0.47	0.03	30
	0.16	0.01	31
	0.63	0.7	32
	0.64	0.54	33
	0.69	0.17	34
	0.94	0.33	35
average	0.379429	0.261429				Dl /Rab4	Dl /Rab7
SD	0.271975	0.174847			average	0.379429	0.261429
SE	0.0459721	0.0295545
t-test		0.0349918

## Sheet: fig. 3k
	Dl/Rab4	Dl/Rab7	N/Rab4	N/Rab7									t-test	P-value
Pearson's R value	0.57	0.43	0.13	0.22		co-localization	Dl/Rab4	Dl/Rab7	N/Rab4	N/Rab7			Dl/Rab4
	0.59	0.45	0.05	0.16		average	0.60381	0.476667	0.124	0.196286			Dl/Rab7	6.11703e-06
	0.62	0.48	0.13	0.2		SE	0.0183806	0.0159364	0.00901166	0.00967615
	0.69	0.57	0.11	0.19									N/Rab4
	0.69	0.58	0.13	0.2									N/Rab7	3.54257e-07
	0.4	0.61	0.11	0.21
	0.52	0.41	0.08	0.27									Dl/Rab4
	0.67	0.53	0.17	0.22									N/Rab4	1.84218e-20
	0.71	0.56	0.17	0.19
	0.62	0.49	0.14	0.13									Dl/Rab7
	0.61	0.56	0.1	0.17									N/Rab7	1.09729e-16
	0.61	0.49	0.1	0.15
	0.69	0.48	0.13	0.19
	0.69	0.45	0.07	0.09
	0.7	0.54	0.05	0.08
	0.61	0.42	0.07	0.15
	0.58	0.39	0.08	0.18
	0.61	0.42	0.08	0.12
	0.53	0.39	0.09	0.12
	0.52	0.37	0.08	0.14
	0.45	0.39	0.16	0.17
			0.08	0.17
			0.02	0.21
			0.11	0.18
			0.15	0.23
			0.12	0.22
			0.18	0.25
			0.2	0.34
			0.21	0.29
			0.16	0.2
			0.18	0.23
			0.11	0.19
			0.15	0.26
			0.15	0.26
			0.29	0.29
			0.124	0.196286

## Sheet: fig. 4j
	N expression		Dl expre.		N expression		Dl expression		N expression		Dl expression		N expression
	Rab7DN		Rab7DN		Vps2RNAi weak	mild			Vps2RNAi weak	strong			vps25RNAi
	control	DN	control	DN	control	vps2RNAi	control	Vps2RNAi	control	vps2RNAi	control	Vps2RNAi	control	vps25RNAi
	33.44	34.618	29.618	30.912	44.479	55.874	33.652	41.814	34.592	52.395	14.858	28.583	19.489	23.119
	22.837	36.536	42.563	47.644	33.874	34.313	22.927	23.57	44.563	68.921	15.552	30.648	16.549	21.387
	31.48	37.606	36.252	40.973	31.099	40.759	34.52	39.737	28.437	52.559	18.119	33.445	21.669	26.064
	27.062	34.094	42.383	40.231	36.398	49.836	35.679	35.456	45.014	53.959	22.368	53.198	25.122	29.078
	38.082	39.337	37.575	41.075	25.894	36.577	29.812	27.949	50.938	62.077	6.393	18.672	15.243	23.306
	26.313	46.007	36.558	36.916	38.631	55.789	20.242	17.995	48.827	60.393	15.231	26.656	23.868	25.459
	39.741	40.46	32.355	35.946	44.303	50.709	27.146	31.315	38.509	42.799	16.426	42.163	20.053	22.85
	32.362	36.436	31.281	32.873	46.986	47.171	28.836	29.762	42.267	51.578	17.563	39.867	20.606	23.213
	42.987	47.038	35.616	45.648	32.371	47.287	26.14	21.278	53.499	60.456	11.453	31.854	16.292	24.603
	37.685	35.889	45.222	47.195	34.613	37.412	36.653	37.102	42.959	56.119	15.319	33.901	31.485	33.57
	31.519	38.247	38.312	41.41	42.265	53.279	31.137	42.933
	28.209	31.294	39.344	44.583	54.009	54.472	24.685	20.611
	31.269	41.025	37.261	40.46
	33.893	34.529																				0
	29.826	32.035
	38.224	39.546
SD	5.44577	4.42004	4.52519	5.1973	7.82547	7.9064	8.68634	5.25169	7.19348	7.5804	9.45105	4.19898	4.8767	3.62324
SE	1.36144	1.10501	1.25506	1.44147	2.25902	2.28238	2.50753	1.51603	2.27478	2.39713	2.98869	1.32783	1.54215	1.14577
	Rab7DN			Rab7DN				Vps2RNAi weak	mild		Vps2RNAi weak	mild			Vps2RNAi weak	strong		Vps2RNAi weak	strong	Vps25RNAi
	N expr.			Dl expr.				N expr.			Dl expr.				N expr.			Dl expr.		N expr.
	control	DN		control	DN			control	vps2RNAi		control	vps2RNAi			control	vps2RNAi		control	vps2RNAi	control	vps25RNAi
average	32.8081	37.7936		37.2566	40.4505			38.7435	46.9565		29.2858	30.7935			42.9607	56.1263		15.3292	33.8984	21.0376	25.2649
SE	1.36144	1.10501		1.25506	1.44147			2.28238	2.25902		1.51603	2.50753			2.39713	2.27478		1.32783	2.98869	1.54215	1.14577
t-test		0.00809862			0.107656				0.0179529			0.613124				0.000870718			0.000102569		0.0418964

## Sheet: fig. 5b&c
rab7RNAi
	X	N avtivity	N expression	Lsc		X	N avtivity	N	Lsc
	0	14.614	23.1053	25.3684		0	11.4889	19.792	20.7778
	0.003333	13.5614	21.6316	23.1579		0.003333	10.8	20.5	19.5
	0.006667	12.807	20.1053	20.8421		0.006667	10.5778	22.875	18.0556
	0.01	12.9649	20.7895	20.4561		0.01	11.7778	25	19.4167
	0.013333	14.193	25.4737	22.5965		0.013333	13.7556	27.042	22.8333
	0.016667	16.5614	28.3684	25.0877		0.016667	15.5556	28.292	27.2222
	0.02	19.3333	27.1053	26.5263		0.02	17.7778	27.875	30.5833
	0.023333	22.1754	23.4737	27.614		0.023333	19.2	25.792	31.3889
	0.026667	26.1228	21.1579	28.2456		0.026667	19.0444	26	29.75
	0.03	31.1579	21.1579	28.7018		0.03	19.7556	33.042	29.3333
	0.033333	36.7193	23.7368	29.2632		0.033333	19.9333	38.583	29.6111
	0.036667	40.4211	26.9474	29.193		0.036667	22.2	43.667	28.5833
	0.04	41.4737	30.0526	28.4912		0.04	28.6222	49.542	29.3056
	0.043333	39.614	32.6842	29.1228		0.043333	38.6667	51.5	30
	0.046667	39.7193	35.1053	31.1228		0.046667	47	42.875	27.5278
	0.05	42.1754	39.2105	32.386		0.05	53.1333	30.583	24.0278
	0.053333	42.4561	36.7895	31.614		0.053333	57.3778	25.958	22.6111
	0.056667	38.614	30.6842	29.614		0.056667	58.7556	24.667	23.7778
	0.06	32.3333	27.9474	29.2982		0.06	57.9333	24.75	24.8611
	0.063333	30.6316	28.6842	32		0.063333	55.9333	24.375	24.8611
	0.066667	34.2105	31.0526	32.0702		0.066667	52.1556	25.625	24.9167
	0.07	38.0877	31	27.0877		0.07	45.9111	29.25	26.0833
	0.073333	45.4211	26.8421	22.9825		0.073333	37.1111	31.583	27.0278
	0.076667	55.1754	25.3158	20.3158		0.076667	32.1111	30.208	26.8611
	0.08	61.1754	27	19.8246		0.08	35.8222	28.5	25.6389
	0.083333	62.7193	29.1053	21.5439		0.083333	41.1333	28.542	25.2222
	0.086667	61.8246	30.1579	23.8947		0.086667	43.3111	30.917	25.0278
	0.09	60.0526	30.4737	24.6316		0.09	44.0667	32.542	24.25
	0.093333	58.0526	32.5789	24.7719		0.093333	42.7556	33.417	24.1944
	0.096667	58.1754	35.0526	24.5614		0.096667	36.9333	34.333	25.3889
	0.1	62.8246	33.7895	23.9649		0.1	32.9778	34.375	25.1944
	0.103333	66.0351	30.4211	22.9825		0.103333	33.3778	36.542	24.4444
	0.106667	62.1404	27.7368	22.2105		0.106667	35.8222	39	24.1389
	0.11	54.386	27.8947	21.4035		0.11	37.5556	39.583	23.6111
	0.113333	55.7018	29.1579	21.2632		0.113333	36.1333	38.792	22.7778
	0.116667	61.0877	29.4211	21.2632		0.116667	31.8889	40.333	23.6389
	0.12	65.0877	30.7895	20.7719		0.12	31.6444	43.458	24.75
	0.123333	66.6667	32.4737	21.6491		0.123333	36.3333	42.292	24.3611
	0.126667	64.0175	32.3158	22.2456		0.126667	43.8667	36.875	24.2778
	0.13	59.1579	33.1053	21.193		0.13	48.4222	29.417	23.7222
	0.133333	56.1404	33.3158	19.9649		0.133333	50.4889	33.542	22.3889
	0.136667	52.8772	32.8947	19.8246		0.136667	54.8667	30.5	21.5
	0.14	48.614	33.3684	21.5439		0.14	60.8444	31.167	21.1944
	0.143333	45.7193	34.3684	23.5439		0.143333	60.8222	30.583	20.8611
	0.146667	44.4035	35.7895	23.6842		0.146667	56.2889	30.5	20.0833
	0.15	45.7193	34.5789	22		0.15	55.4667	33.042	19.6667
	0.153333	48.7719	29.6316	21.0175		0.153333	55.9111	36.75	20.1389
	0.156667	52.8246	27.2105	20.5965		0.156667	58.9778	30.083	20.4444
	0.16	56.6667	29.1579	19.5088		0.16	59.4444	30.417	20.1667
	0.163333	58.8947	28.1053	18.8421		0.163333	56.3333	28.792	20.3056
	0.166667	59.193	25.0526	18.2807		0.166667	51.5556	28.042	20.8611
	0.17	54.1228	25.7368	18.1053		0.17	48.7556	28	21.2778
	0.173333	47.5965	28.1053	18.5614		0.173333	47.8889	29.75	21.3056
	0.176667	44.6667	31.8947	18.9825		0.176667	47.3556	29.75	21.5278
	0.18	43.6316	31.4211	18.5614		0.18	45.5556	27.792	21.5833
	0.183333	43.1228	24.5789	17.5439		0.183333	43.3778	25.792	21
	0.186667	44.5965	19.9474	17.1228		0.186667	49.8889	26.458	20.7222
	0.19	41.7193	23.3158	16.5614		0.19	61.4889	27.958	21.0278
	0.193333	33.6667	27.2105	16.5614		0.193333	68.3556	30.792	21.3056
	0.196667	28.3333	29.8421	17.4737		0.196667	68.7333	34.417	21
	0.2	26.614	31.4211	18.7719		0.2	66.2444	32.958	20.8056
	0.203333	27.6491	32.6316	19.5439		0.203333	66.9778	30.792	21.3056
	0.206667	36.0702	32.1579	19.6842		0.206667	70.0889	33.583	21.7778
	0.21	50.614	29.4211	19.0175		0.21	72.9778	31.875	21.6944
	0.213333	63.5789	27.2632	18.6316		0.213333	73.9556	20.75	21.9722
	0.216667	73.4561	25	18.9825		0.216667	73.2444	20.625	22.4167
	0.22	77.9298	22.7368	19.1579		0.22	69.2444	24.083	23.8611
	0.223333	78.0526	21.4737	18.386		0.223333	60.1778	29.625	25.6944
	0.226667	75.9474	22.7368	17.2982		0.226667	42.2	32.417	26.8056
	0.23	73.193	23.3684	17.2982		0.23	31.6889	31.125	27.1111
	0.233333	68.1404	23.3158	18		0.233333	41.8444	27.375	27.0278
	0.236667	59.5088	23	17.8246		0.236667	44.2889	28.792	26.3333
	0.24	44.8596	23.5263	17.0877		0.24	44.3778	29.583	24.5556
	0.243333	28.6316	24.4211	16.7018		0.243333	43.2667	30.417	23.25
	0.246667	19.8596	26.7895	16.6667		0.246667	43.7333	30.458	23.1944
	0.25	17.7018	25.8421	17.5088		0.25	43.8889	29.875	23.4167
	0.253333	17.7895	25.3684	18.4912		0.253333	36	33.5	23.1667
	0.256667	17.7193	22.6316	19.6842		0.256667	38.8	30.333	23.9444
	0.26	16.193	21.2105	20.2456		0.26	49.1333	34.417	26.6667
	0.263333	14.4386	21	19.7895		0.263333	49.1333	33.083	28.6667
	0.266667	14.3158	17.5789	18.9474		0.266667	45.8	41.458	32.9167
	0.27	14.5439	18.5789	17.8246		0.27	39.1333	34.208	42.5278
	0.273333	14.4211	18.7368	17.6842		0.273333	35.7556	33.458	57.3056
	0.276667	15.5439	22.2105	18.807		0.276667	38.2	25.583	70.1111
	0.28	16.614	22.8421	19.3684		0.28	41.3778	25.875	80.4167
	0.283333	16.9123	22.1053	29.193		0.283333	32.3556	30.542	90.3889
	0.286667	16.2456	21.1053	40.0351		0.286667	31.7333	34.333	97.1111
	0.29	15.2456	23	33.6842		0.29	31.6667	33.458	94.1389
	0.293333	15.9474	25.1053	39.4035		0.293333	32.2667	25.5	80.5278
	0.296667	18.9123	24.3684	43.7193		0.296667	32.2889	34.625	63.1667
	0.3	21.614	23.0526	55.2632		0.3	31.3333	45.292	47.6944
	0.303333	25.0526	24.1579	57.4386		0.303333	33.5333	48.75	40.4722
	0.306667	28.1228	26.8421	57.0877		0.306667	44.2889	46.875	40.3333
	0.31	29.807	30.3158	53.193		0.31	59.2	47.875	46.2222
	0.313333	32	35.3684	50.5263		0.313333	68.1778	47.208	53.0278
	0.316667	34.9825	33.4211	52		0.316667	75.2444	44.833	58.1944
	0.32	37.9825	27.6316	56.5263		0.32	79.2	43.542	63.9167
	0.323333	40.807	26.6842	70.5965		0.323333	80.9333	41.5	69.0556
	0.326667	44.8421	26.6316	73.3333		0.326667	81.6444	40.708	70.1111
	0.33	48.7719	26.0526	73.7544		0.33	80.4444	45.625	66.1111
	0.333333	51.8947	27.5263	54.8421		0.333333	76.8	50.542	60.1389
	0.336667	55.5614	31.1579	56.5965		0.336667	74.6	47.25	53.5556
	0.34	63.8772	33.1053	56.1053		0.34	74	45.292	46.2778
	0.343333	71.4035	29.3158	53.6491		0.343333	72.2667	50.5	40.6111
	0.346667	77.3158	25.5263	49.8596		0.346667	64.8889	50.792	36.8333
	0.35	78.6491	24.3684	44.8772		0.35	52.4444	58.125	34.9722
	0.353333	77.9298	25.9474	33.2632		0.353333	51.8	59.958	34.8611
	0.356667	78.5263	28.3684	34.7719		0.356667	55.2667	57.75	36.3889
	0.36	79.4561	29.3158	35.3684		0.36	57.0667	58	39.8333
	0.363333	81.2456	28.2632	32.8772		0.363333	57.4667	59.792	42.3333
	0.366667	83.7719	26.3158	28.1754		0.366667	55.2667	51.75	39.9444
	0.37	84.7544	28.8421	24.2105		0.37	52.4667	56	36.0556
	0.373333	84.9474	32.6842	21.8947		0.373333	47.7556	54.542	35.1944
	0.376667	84.9474	30	19.5439		0.376667	42.0667	57	37.2222
	0.38	84.9474	24.1579	16.9825		0.38	37.8667	59.375	39.3611
	0.383333	85	23	15.7544		0.383333	34.4667	60.5	38.9167
	0.386667	84.9825	27.1579	16.4561		0.386667	28.7778	61.708	37.4167
	0.39	84.9123	31.1053	17.9649
	0.393333	84.4211	34.7368	18.7368										0.39	24.0444	71.375	37.25
	0.396667	81.1579	37.8947	19.9298										0.393333	22.4	73.958	38.3333
	0.4	71.7719	36.5789	20.5263										0.396667	22.2667	79.958	39.2222
	0.403333	59.0702	33	20										0.4	21.6889	73.875	38.6111
	0.406667	55.0702	31.5263	18.5263										0.403333	21.4	64.458	36.1944
	0.41	53.1404	35.3158	18.6316										0.406667	20.1333	80.875	34.1944
	0.413333	48.193	44.5263	20.2807
	0.416667	42.8772	53.7368	21.2632

[truncated: 13 more sheets: fig. 5e&f, fig. 5h&i, fig. 5k&l, fig. 5n, fig. 6b , fig. 6c, fig. 6m, fig. 6n, fig. 7g, fig. 7h, fig. 7i, fig. S3, fig. S10c]
